# Supplementary material for: sFlt-1 Is an Independent Predictor of Adverse Maternal Outcomes in Women With SARS-CoV-2 Infection and Hypertensive Disorders of Pregnancy
Source: Front Med (Lausanne). 2022 May 9;9:894633. doi: 10.3389/fmed.2022.894633 (PMC9125178; doi:10.3389/fmed.2022.894633)
Supplement: Supplementary file 1 [file Table_1.XLSX]

## Sheet: Hoja1
	Risk calculator for adverse maternal outcomes in women with COVID-19 and HDP
	Risk factor				Value		YES
	sFlt MoM			-0.896874	1.7		NO
	HDP				NO
	interacción	0
	Risk				Risk 1/
	0.289693				3
